# Supplementary material for: Parasitism to mutualism continuum for Joshua trees inoculated with different communities of arbuscular mycorrhizal fungi from a desert elevation gradient
Source: PLoS One. 2021 Aug 27;16(8):e0256068. doi: 10.1371/journal.pone.0256068 (PMC8396742; doi:10.1371/journal.pone.0256068)
Supplement: S2 Table — (XLSX) [file pone.0256068.s004.xlsx]

## Sheet: Sheet1
S2 Table. Joshua tree seedlings inoculated with AMF communities or a control and destructively sampled in triplicate at 1, 3, 6, and 9 months to determine total N, P, K and dry weight
Sample	Age of seedling in months	Reps	Treatment	Total N (% of biomass)	Total P (% of biomass)	Total K (% of biomass)	dry weight
				[ SOP 522.01 ] %	[ SOP 590.03 ] %	[ SOP 590.02 ] %	mg
1	1	1	1a	2	0.348	0.59	0.541
2	1	2	1b	2.2	0.393	0.58	0.433
3	1	3	1c	2	0.263	0.51	0.562
4	1	1	2a	2.57	0.374	1.02	0.442
5	1	2	2b	2.55	0.371	0.61	0.587
6	1	3	2c	2.83	0.412	1	0.435
7	1	1	3a	2.19	0.386	0.91	0.501
8	1	2	3b	2.25	0.374	1.01	0.431
9	1	3	3c	2.07	0.294	0.76	0.499
10	1	1	4a	2.05	0.406	1.17	0.789
11	1	2	4b	2.44	0.3	0.57	0.624
12	1	3	4c	2.56	0.382	1.23	0.731
13	1	1	5a	2.03	0.28	1.03	0.575
14	1	2	5b	2.43	0.417	0.94	0.635
15	1	3	5c	2.67	0.425	1.26	0.688
16	1	1	6a	2.37	0.393	1.48	0.854
17	1	2	6b	2.77	0.401	1.43	0.674
18	1	3	6c	2.61	0.442	1.49	0.799
19	1	1	7a	2.61	0.43	1.92	0.732
20	1	2	7b	2.24	0.404	1.73	0.699
21	1	3	7c	2.74	0.353	1.52	0.612
22	1	1	8a	2.52	0.328	1.44	0.821
23	1	2	8b	2.44	0.325	1.07	0.801
24	1	3	8c	3.03	0.401	1.6	0.721
25	1	1	9a	2.36	0.419	1.97	0.695
26	1	2	9b	2.27	0.348	1.15	0.677
27	1	3	9c	1.96	0.389	1.17	0.901
28	1	1	10a	2.76	0.414	0.86	0.743
29	1	2	10b	2.16	0.331	0.4	0.802
30	1	3	10c	2.73	0.439	0.64	0.934
31	1	1	11a	2.21	0.396	1.09	0.632
32	1	2	11b	2.31	0.418	2.12	0.688
33	1	3	11c	2.02	0.317	1.52	0.791
34	1	1	12a	2.49	0.391	0.99	0.673
35	1	2	12b	2.2	0.364	0.89	0.591
36	1	3	12c	1.97	0.335	0.83	0.682
37	3	1	1a	0.68	0.224	1.05	0.98
38	3	2	1b	1.01	0.251	0.89	1.02
39	3	3	1c	0.82	0.225	1.1	0.92
40	3	1	2a	1.3	0.356	1.08	1.04
41	3	2	2b	0.88	0.187	0.78	0.96
42	3	3	2c	1.2	0.261	1.29	1.08
43	3	1	3a	0.99	0.306	1.54	1.11
44	3	2	3b	0.83	0.189	1.11	1.02
45	3	3	3c	0.93	0.232	1.13	0.98
46	3	1	4a	0.79	0.234	1.5	1.19
47	3	2	4b	1.03	0.28	1.25	1.28
48	3	3	4c	0.99	0.292	1.12	1.21
49	3	1	5a	0.97	0.217	1.27	1.24
50	3	2	5b	0.99	0.273	1.69	1.29
51	3	3	5c	0.98	0.276	1.65	1.31
52	3	1	6a	0.95	0.248	1.66	1.15
53	3	2	6b	1.05	0.266	2.01	1.32
54	3	3	6c	1.38	0.287	1.27	1.19
55	3	1	7a	0.99	0.23	1.51	1.09
56	3	2	7b	1.07	0.385	2.65	1.23
57	3	3	7c	1.08	0.235	1.53	1.29
58	3	1	8a	1.47	0.352	2.63	1.34
59	3	2	8b	1	0.229	1.3	1.23
60	3	3	8c	1.45	0.326	1.82	1.45
61	3	1	9a	1.31	0.25	1.12	1.08
62	3	2	9b	1.51	0.267	1.73	1.21
63	3	3	9c	0.92	0.253	1.82	1.26
64	3	1	10a	1.13	0.272	0.87	1.35
65	3	2	10b	1.06	0.251	0.95	1.41
66	3	3	10c	0.9	0.234	1.06	1.29
67	3	1	11a	1.38	0.267	1.73	1.33
68	3	2	11b	1.38	0.264	1.48	1.28
69	3	3	11c	1.77	0.261	1.79	1.42
70	3	1	12a	0.88	0.3	1.41	1.14
71	3	2	12b	1.2	0.24	0.82	1.18
72	3	3	12c	1.2	0.304	1.01	1.26
73	6	1	1a	0.79	0.318	1.72	1.69
74	6	2	1b	0.86	0.238	1.15	1.74
75	6	3	1c	1.19	0.254	1.06	1.39
76	6	1	2a	0.8	0.213	1.3	1.48
77	6	2	2b	0.96	0.293	1.24	1.63
78	6	3	2c	0.91	0.2	1.33	1.66
79	6	1	3a	0.97	0.261	1.5	1.42
80	6	2	3b	0.8	0.298	1.15	1.71
81	6	3	3c	0.8	0.232	1.38	1.55
82	6	1	4a	0.83	0.226	1.07	1.63
83	6	2	4b	0.77	0.229	1.04	1.79
84	6	3	4c	1	0.342	1.93	1.82
85	6	1	5a	0.88	0.209	1.47	1.77
86	6	2	5b	0.94	0.275	1.65	1.63
87	6	3	5c	0.84	0.309	1.2	1.69
88	6	1	6a	1.09	0.284	1.88	1.82
89	6	2	6b	0.91	0.258	1.44	1.88
90	6	3	6c	1.08	0.238	1.4	1.84
91	6	1	7a	1.31	0.36	1.74	1.72
92	6	2	7b	0.82	0.202	1.32	1.63
93	6	3	7c	1.16	0.249	2.46	1.59
1	6	1	8a	0.72	0.192	1.25	1.85
2	6	2	8b	0.83	0.245	1.4	1.59
3	6	3	8c	0.87	0.284	1.15	1.72
4	6	1	9a	0.69	0.207	1.1	1.77
5	6	2	9b	0.83	0.247	1.23	1.59
6	6	3	9c	1.01	0.254	1.13	1.51
7	6	1	10a	0.82	0.219	0.86	1.73
8	6	2	10b	0.91	0.228	0.96	1.66
9	6	1	11a	0.87	0.231	1.78	1.69
10	6	2	11b	1.1	0.241	1.73	1.78
11	6	3	11c	1.65	0.284	2.2	1.81
12	6	1	12a	1.67	0.34	1.71	1.39
13	6	2	12b	1.13	0.305	1.45	1.42
14	6	3	12c	0.82	0.233	0.97	1.51
15	9	1	1a	2.38	1.062	2.3	3.27
16	9	2	1b	1.58	0.685	1.74	3.14
17	9	3	1c	2.48	1.313	2.86	3.31
18	9	1	2a	1.44	0.558	1.56	3.17
19	9	2	2b	2.58	1.295	2.71	3.32
20	9	3	2c	2.18	1.045	2.71	3.28
21	9	1	3a	1.59	0.777	1.91	3.26
22	9	2	3b	2.25	0.963	2.28	3.35
23	9	3	3c	1.11	0.421	1.26	3.11
24	9	1	4a	1.48	0.351	2.16	2.98
25	9	2	4b	1.5	0.409	2.28	2.87
26	9	3	4c	1.47	0.325	1.73	3.01
27	9	1	5a	1.29	0.291	2.04	3.12
28	9	2	5b	1.03	0.267	1.85	3.06
29	9	3	5c	1.32	0.279	1.85	2.89
30	9	1	6a	1.38	0.279	1.54	2.87
31	9	2	6b	1.2	0.279	1.52	3.01
32	9	3	6c	1.35	0.251	1.82	3.1
33	9	1	7a	1.24	0.328	2.22	3.21
34	9	2	7b	1.15	0.22	1.43	3.06
35	9	3	7c	1.26	0.218	1.37	3.12
36	9	1	8a	1.49	0.37	2.42	3.11
37	9	2	8b	1.53	0.357	2.05	2.97
38	9	3	8c	1.33	0.309	2.2	2.81
39	9	1	9a	1.31	0.292	1.37	3.15
40	9	2	9b	1.48	0.334	2.4	3.09
41	9	3	9c	1.84	0.309	1.75	3.01
42	9	1	10a	1.7	0.264	1.47	3.12
43	9	2	10b	1.39	0.283	1.21	3.07
44	9	3	10c	1.55	0.305	1.75	2.96
45	9	1	11a	1.22	0.254	2.4	3.13
46	9	2	11b	1.49	0.233	1.85	3.21
47	9	3	11c	1.37	0.276	1.68	3.16
48	9	1	12a	1.49	0.295	1.57	2.86
49	9	2	12b	1.22	0.317	2.39	2.93
50	9	3	12c	1.12	0.233	2.62	2.99
